# Supplementary material for: Identification of patients with branch-duct intraductal papillary mucinous neoplasm and very low risk of cancer: multicentre study
Source: Br J Surg. 2022 May 3;109(7):617–22. doi: 10.1093/bjs/znac103 (PMC10364743; doi:10.1093/bjs/znac103)
Supplement: znac103_Supplementary_Data [file znac103_supplementary_data.zip]

Archive with 4 entries (4 files):
- Supplementary_Table_1.docx
- Supplementary_Table_2.docx
- Supplementary Figure 2.tiff
- Supplementary_Figure_1.docx
